# Supplementary material for: Two new species of the family Nippobodidae (Acari, Oribatida), including a description of the leg-folding process
Source: Zookeys. 2018 Aug 14;(781):109–39. doi: 10.3897/zookeys.781.27389 (PMC6160759; doi:10.3897/zookeys.781.27389)
Supplement: XML Treatment for Nippobodes panemorfis [file zookeys.781.27389-treatment1.xml]

<!DOCTYPE tp:taxon-treatment
  PUBLIC "-//TaxonX//DTD Taxonomic Treatment Publishing DTD v0 20100105//EN" "tax-treatment-NSO.dtd">
<tp:taxon-treatment xmlns:tp="http://www.plazi.org/taxpub"><tp:treatment-meta><kwd-group><label>Taxon classification</label><kwd><named-content xmlns:xlink="http://www.w3.org/1999/xlink" content-type="kingdom">Animalia</named-content></kwd><kwd><named-content xmlns:xlink="http://www.w3.org/1999/xlink" content-type="order">Sarcoptiformes</named-content></kwd><kwd><named-content xmlns:xlink="http://www.w3.org/1999/xlink" content-type="family">Nippobodidae</named-content></kwd></kwd-group><mixed-citation publication-type="journal"><person-group><name><surname>Fernandez</surname><given-names>Nestor</given-names></name><name><surname>Theron</surname><given-names>Pieter</given-names></name><name><surname>Leiva</surname><given-names>Sergio</given-names></name></person-group><article-title>Two new species of the family <tp:taxon-name><tp:taxon-name-part taxon-name-part-type="family">Nippobodidae</tp:taxon-name-part></tp:taxon-name> (<tp:taxon-name><tp:taxon-name-part taxon-name-part-type="subclass">Acari</tp:taxon-name-part></tp:taxon-name>, <tp:taxon-name><tp:taxon-name-part taxon-name-part-type="order">Oribatida</tp:taxon-name-part></tp:taxon-name>), including a description of the leg-folding process</article-title><source>Zookeys</source><day>14</day><month>8</month><year>2018</year><volume>2018</volume><issue>781</issue><fpage>109</fpage><lpage>139</lpage><pub-id pub-id-type="doi">10.3897/zookeys.781.27389</pub-id></mixed-citation></tp:treatment-meta><tp:nomenclature><tp:taxon-name>
            <tp:taxon-name-part taxon-name-part-type="genus" reg="Nippobodes">Nippobodes</tp:taxon-name-part>
            <tp:taxon-name-part taxon-name-part-type="species" reg="panemorfis">panemorfis</tp:taxon-name-part>
            <object-id xmlns:xlink="http://www.w3.org/1999/xlink" content-type="zoobank" xlink:type="simple">http://zoobank.org/9A5846B8-B060-4F6C-9314-1F75B751C374</object-id>
          </tp:taxon-name><tp:taxon-status xmlns:xlink="http://www.w3.org/1999/xlink" xlink:type="simple">sp. n.</tp:taxon-status><xref ref-type="fig" rid="F1">Figures 1–10</xref><xref ref-type="fig" rid="F2">, 11–13</xref><xref ref-type="fig" rid="F3">, 14–22</xref><xref ref-type="fig" rid="F4">, 23–27</xref><xref ref-type="fig" rid="F5">, 28–41</xref><xref ref-type="fig" rid="F6">, 42–47</xref><xref ref-type="fig" rid="F7">, 48–53</xref></tp:nomenclature><tp:treatment-sec sec-type="etymology" id="SECID0EPDAE"><title>Etymology.</title><p>The specific epithet “panemorfis” is derived from “panemorfi” (πανεμορφη in Greek) meaning beautiful, due to the aesthetic features of the cuticle and setae.</p></tp:treatment-sec><tp:treatment-sec sec-type="diagnosis" id="SECID0E6DAE"><title>Diagnosis</title><p>(adult female). <italic>Prodorsum</italic>. Complex shape; triangular in dorsal view with rounded central posterior zone; double hook-shaped, interlocking posterior prodorsal condyle and anterior zone humeral apophysis; rounded rostrum, with groove and large hump; deep, easily discernible round-ovoid prodorsal posterior depression; tutorium strongly curved, large lamina, connected to prodorsal wall, determining a pocket structure. Reticulate-foveate microsculpture on tutorium, pedotectum I, pedotectum II. Polyhedral bothridium situated under zone where humeral part, overlaps with anterior prodorsal zone; bothridial opening ovoid, located at bottom of U-shaped structure. Notogaster: deep, round-ovoid anterior notogastral depression present; ten pairs of setae <italic>c, la, lm, lp, h<sub>1</sub>, h<sub>2</sub>, h<sub>3</sub>, p<sub>1</sub>, p<sub>2</sub>, p<sub>3</sub></italic>; setae <italic>c</italic> looped, dentate, sharply tipped; marginal setae <italic>h<sub>3</sub></italic>, <italic>p<sub>3</sub></italic> on conspicuous promontories, followed by deep v-shaped incision; circumgastric depression completely surrounding notogaster, originating before setae <italic>la</italic>, running between setae <italic>la, h<sub>1</sub>, h<sub>2</sub></italic> and <italic>h<sub>3</sub>, p<sub>3</sub>, p<sub>2</sub>, p<sub>1</sub></italic>; setae <italic>1c</italic>, <italic>3c</italic>, <italic>4b</italic> situated marginally; setae <italic>1b</italic> largest; genital opening on elevated zone; lateral genital zone locking structure with, longitudinal cuticular elevation, promontories with parallel furrow; genital plate smaller than anal plate; adanal setae <italic>ad<sub>1</sub></italic>, <italic>ad<sub>2</sub></italic> inserted on elevated zone; <italic>ad<sub>3</sub></italic> setae smallest.</p></tp:treatment-sec><tp:treatment-sec sec-type="material" id="SECID0EUGAE"><title>Material examined.</title><p><bold>Holotype</bold>: ♀♀ Female. Label details: “Thailande. Khao Yai National Park (nord-est de Bangkok) Khao Khieo au-dessous d’Air Force check point; 1150 m; versant nord, forêt assez sèche; tamisage débris. 28/XI/1985. Leg: D.H. Burckhardt et L. Löbl”. <bold>Paratypes</bold>: Two adult females, same locality and date as Holotype; deposited in Collection of NHMG; preserved in 70 % ethanol. <bold><italic>Additional material</italic></bold> studied using <abbrev xmlns:xlink="http://www.w3.org/1999/xlink" xlink:title="Scanning Electron Microscopy" id="ABBRID0EBHAE" xlink:type="simple">SEM</abbrev>: six specimens, not deposited. “Thailande. Khao Yai National Park (nord-est de Bangkok) Khao Khieo au-dessous d’Air Force check point; 1150 m; versant nord, forêt assez sèche; tamisage débris. 28/XI/1985. Leg: D.H. Burckhardt et L. Löbl”</p></tp:treatment-sec><tp:treatment-sec sec-type="description" id="SECID0EFHAE"><title>Description.</title><p><italic>Measurements</italic>. <abbrev xmlns:xlink="http://www.w3.org/1999/xlink" xlink:title="Scanning Electron Microscopy" id="ABBRID0ENHAE" xlink:type="simple">SEM</abbrev>: 597 (542–720) × 368 (332–401) (n = 6). Light microscopy: 610 × 360 (n = 1); all specimens female. <italic>Shape</italic>. Rounded-ovoid (dorsal view) (Figure <xref ref-type="fig" rid="F1">1</xref>). Elongate oval (lateral view) (Figures <xref ref-type="fig" rid="F2">11</xref>, <xref ref-type="fig" rid="F4">23</xref>).</p><fig id="F1" position="float" orientation="portrait"><label>Figures 1–10.</label><caption><p><italic><tp:taxon-name><tp:taxon-name-part taxon-name-part-type="genus" reg="Nippobodes">Nippobodes</tp:taxon-name-part><tp:taxon-name-part taxon-name-part-type="species" reg="panemorfis">panemorfis</tp:taxon-name-part></tp:taxon-name></italic> sp. n. Adult female, <abbrev xmlns:xlink="http://www.w3.org/1999/xlink" xlink:title="Scanning Electron Microscopy" id="ABBRID0ESIAE" xlink:type="simple">SEM</abbrev>. <bold>1</bold> dorsal view <bold>2</bold> detail of notogastral <italic>lm</italic> setae <bold>3</bold> detail of notogastral <italic>lm</italic> setae microsculpture, high magnification <bold>4</bold> frontal view <bold>5</bold> prodorsal lamellar (<italic>le</italic>) setae, detail <bold>6</bold> rostral (<italic>ro</italic>) setae, detail <bold>7</bold> dorsal anteroposterior view <bold>8</bold> prodorsal posterior condyle interlocked with humeral apophysis anterior zone <bold>9</bold> anterior view, humeral apophysis and interlamellar seta <bold>10</bold> interlamellar seta, detail. For abbreviations: see “Material and methods”. Scale bars: 200 μm (<bold>1</bold>); 100 μm (<bold>4, 7</bold>); 50 μm (<bold>5</bold>, <bold>6, 8</bold>); 25 μm (<bold>9</bold>); 17μm (<bold>2</bold>); 3 μm (<bold>10</bold>); 2 μm (<bold>3</bold>).</p></caption><graphic xmlns:xlink="http://www.w3.org/1999/xlink" xlink:href="zookeys-781-109-g001.jpg" position="float" orientation="portrait" xlink:type="simple" id="oo_223322.jpg"/></fig><fig id="F2" position="float" orientation="portrait"><label>Figures 11–13.</label><caption><p><italic><tp:taxon-name><tp:taxon-name-part taxon-name-part-type="genus" reg="Nippobodes">Nippobodes</tp:taxon-name-part><tp:taxon-name-part taxon-name-part-type="species" reg="panemorfis">panemorfis</tp:taxon-name-part></tp:taxon-name></italic> sp. n. Adult female, Optical observations. <bold>11</bold> lateral view <bold>12</bold> dorsal view <bold>13</bold> ventral view. Scale bars: 200 μm (<bold>11</bold>); 270 μm (<bold>12</bold>); 180 μm (<bold>13</bold>).</p></caption><graphic xmlns:xlink="http://www.w3.org/1999/xlink" xlink:href="zookeys-781-109-g002.jpg" position="float" orientation="portrait" xlink:type="simple" id="oo_223323.jpg"/></fig><p><italic>Colour</italic>. Black, slightly shiny when observed in reflected light; rarely dark brown.</p><p><italic>Cerotegument</italic>. Not observed; small particles, similar to rest of cerotegumental layer on circumgastric depression (<italic>s.c</italic>) lateral zone (Figure <xref ref-type="fig" rid="F3">16</xref>); the layer may have existed.</p><p><bold><italic>Integument.</italic></bold> Microsculpture complex, varying according to body region. <italic>Smooth</italic>: prodorsum (on Figure <xref ref-type="fig" rid="F1">4</xref> indicated by ❄); notogaster (on Figures <xref ref-type="fig" rid="F1">1</xref>, <xref ref-type="fig" rid="F1">7</xref> indicated by ❄); on most epimeral surface (on Figures <xref ref-type="fig" rid="F5">28</xref>, <xref ref-type="fig" rid="F5">41</xref> indicated by ❄); genital, anal, aggenital zones. <italic>Tuberculate</italic>: rostum (Figure <xref ref-type="fig" rid="F3">14</xref>, indicated by ⌘); infracapitulum near setae <italic>h</italic> (Figure <xref ref-type="fig" rid="F6">42</xref>, indicated by ⌘); epimeral zone between setae <italic>1a</italic>, <italic>1b</italic> (Figure <xref ref-type="fig" rid="F5">28</xref>, indicated by ⌘).</p><fig id="F3" position="float" orientation="portrait"><label>Figures 14–22.</label><caption><p><italic><tp:taxon-name><tp:taxon-name-part taxon-name-part-type="genus" reg="Nippobodes">Nippobodes</tp:taxon-name-part><tp:taxon-name-part taxon-name-part-type="species" reg="panemorfis">panemorfis</tp:taxon-name-part></tp:taxon-name></italic> sp. n. Adult female, <abbrev xmlns:xlink="http://www.w3.org/1999/xlink" xlink:title="Scanning Electron Microscopy" id="ABBRID0EHOAE" xlink:type="simple">SEM</abbrev> observations. <bold>14</bold> rostrum, frontal view <bold>15</bold> subcapitulum, frontal view <bold>16</bold> notogaster, partial lateral view <bold>17</bold> sensillus, lateral view <bold>18</bold> apical zone, sensillus <bold>19</bold> seta <italic>c</italic>, dorsal view <bold>20</bold> pedotectum II, lateral view <bold>21</bold> lamellar seta <bold>22</bold> lamellar seta, detail. Scale bars: 50 μm (<bold>15</bold>, <bold>17</bold>, <bold>20</bold>); 20 μm (<bold>14</bold>, <bold>16</bold>); 10 μm (<bold>18</bold>, <bold>19</bold>); 5 μm (<bold>21</bold>); 2 μm (<bold>22</bold>).</p></caption><graphic xmlns:xlink="http://www.w3.org/1999/xlink" xlink:href="zookeys-781-109-g003.jpg" position="float" orientation="portrait" xlink:type="simple" id="oo_223324.jpg"/></fig><p><italic>Reticulate-foveate</italic>: Tutorium (<italic>Tu</italic>) (on Figure <xref ref-type="fig" rid="F4">26</xref> indicated by ❖) ; Pedotectum I (<italic>Pd I</italic>) (on Figures <xref ref-type="fig" rid="F4">26</xref>, <xref ref-type="fig" rid="F4">27</xref> indicated by ❖), Pedotectum II (<italic>Pd II</italic>) (Figure <xref ref-type="fig" rid="F3">20</xref>, indicated by ❖). <italic>Rugose</italic>: external zone of humeral apophyse (<italic>h.ap</italic>). (Figures <xref ref-type="fig" rid="F1">1</xref>, <xref ref-type="fig" rid="F1">4</xref>, <xref ref-type="fig" rid="F1">7</xref>, <xref ref-type="fig" rid="F1">8</xref>, <xref ref-type="fig" rid="F1">9</xref>, <xref ref-type="fig" rid="F4">23</xref>, indicated by ⛭). <italic>Favulariate</italic>: bothridial zone (Figure <xref ref-type="fig" rid="F4">24a</xref>, indicated by ✱). <italic>Sulcate</italic>: zone of bothridial opening (Figure <xref ref-type="fig" rid="F4">24a, b</xref> indicated by ➡). <italic>Punctate</italic>: Discidium (<italic>dis</italic>) (Figure <xref ref-type="fig" rid="F5">30</xref> indicated by ➧); epimeral zone surrounding setal insertion (Figures <xref ref-type="fig" rid="F5">30</xref>, <xref ref-type="fig" rid="F6">43</xref>, indicated by ➧).</p><fig id="F4" position="float" orientation="portrait"><label>Figures 23–27.</label><caption><p><italic><tp:taxon-name><tp:taxon-name-part taxon-name-part-type="genus" reg="Nippobodes">Nippobodes</tp:taxon-name-part><tp:taxon-name-part taxon-name-part-type="species" reg="panemorfis">panemorfis</tp:taxon-name-part></tp:taxon-name></italic> sp. n. Adult female, <abbrev xmlns:xlink="http://www.w3.org/1999/xlink" xlink:title="Scanning Electron Microscopy" id="ABBRID0EWTAE" xlink:type="simple">SEM</abbrev> observations. <bold>23</bold> lateral view <bold>24a</bold> bothridial zone <bold>24b</bold> bothridial opening <bold>25</bold> lateral view, zone of <italic>h<sub>3</sub></italic>, <italic>p<sub>3</sub></italic>, setae <bold>26</bold> prodorsum, lateral view <bold>27</bold> pedotectum I, lateral view. Scale bars: 200 μm (<bold>23</bold>, <bold>26</bold>); 30 μm (<bold>24</bold>, <bold>27</bold>); 20 μm (<bold>25</bold>); 5 μm (<bold>24</bold>).</p></caption><graphic xmlns:xlink="http://www.w3.org/1999/xlink" xlink:href="zookeys-781-109-g004.jpg" position="float" orientation="portrait" xlink:type="simple" id="oo_223325.jpg"/></fig><p><bold><italic>Prodorsum.</italic></bold> Complex shape: in dorsal view, more or less triangular with central posterior zone rounded (Figures <xref ref-type="fig" rid="F1">1</xref>, <xref ref-type="fig" rid="F1">4</xref>); lateral posterior zone with interlocking double hook-shaped posterior prodorsal condyle (<italic><abbrev xmlns:xlink="http://www.w3.org/1999/xlink" xlink:title="posterior prodorsal condyle" id="ABBRID0EPVAE" xlink:type="simple">p.pr.co</abbrev></italic>) (indicated by ◙) and anterior zone humeral apophysis (<italic>h.ap</italic>) (Figures <xref ref-type="fig" rid="F1">8</xref>, <xref ref-type="fig" rid="F1">9</xref>); lateral view: triangular; with complex lateral posterior zone, with double hook and sigmoid lamellae (Figure <xref ref-type="fig" rid="F4">23</xref>).</p><p>Rostrum round, with a conspicuous groove parallel to margin (Figure <xref ref-type="fig" rid="F4">23</xref> indicated by ➧) large hump visible in front of groove (Figures <xref ref-type="fig" rid="F3">14</xref>).</p><p>Setae: sigmoid, with small dentitions and thin parallel longitudinal ridges: Rostral (<italic>ro</italic>), interlamellar (<italic>in</italic>), lamellar (<italic>le</italic>) setae (Figures <xref ref-type="fig" rid="F1">1</xref>, <xref ref-type="fig" rid="F1">4</xref>, <xref ref-type="fig" rid="F1">5</xref>, <xref ref-type="fig" rid="F1">6</xref>, <xref ref-type="fig" rid="F1">9</xref>, <xref ref-type="fig" rid="F1">10</xref>, <xref ref-type="fig" rid="F3">21</xref>, <xref ref-type="fig" rid="F3">22</xref>): length: 123 (106–141) (n = 12); setae <italic>le</italic>, <italic>in</italic> , inserted each on large tubercle, <italic>setae ro</italic> inserted on small tubercle (Figures <xref ref-type="fig" rid="F1">1</xref>, <xref ref-type="fig" rid="F1">4</xref>, <xref ref-type="fig" rid="F1">9</xref>, <xref ref-type="fig" rid="F4">26</xref>); setae <italic>ro</italic> situated behind region of tuberculate microsculpture, marginally to depression created by <italic>Tu</italic> and lateral prodorsal wall (Figures <xref ref-type="fig" rid="F1">4</xref>, <xref ref-type="fig" rid="F4">26</xref>); <italic>le</italic> setae inserted on anterior end of lamellar zone (Figure <xref ref-type="fig" rid="F4">26</xref>), situated posteriorly and to the exterior of <italic>ro</italic> setal insertion alignment (Figures <xref ref-type="fig" rid="F1">1</xref>, <xref ref-type="fig" rid="F1">4</xref>, <xref ref-type="fig" rid="F1">7</xref>); setae <italic>in</italic> situated behind and externally to <italic>le</italic> setal insertion level (Figures <xref ref-type="fig" rid="F1">1</xref>, <xref ref-type="fig" rid="F1">4</xref>, <xref ref-type="fig" rid="F1">7</xref>), inserted near the double hook (Figures <xref ref-type="fig" rid="F1">8</xref>, <xref ref-type="fig" rid="F1">9</xref>); deep, rounded-ovoid prodorsal posterior depression (<italic>p.p.d</italic>) clearly discernible between dorsosejugal furrow (<italic>d.sj</italic>) and notogastral anterior depression (<italic>n.a.d</italic>) (Figure <xref ref-type="fig" rid="F1">1</xref>).</p><p>Lamellae (<italic>Lam</italic>) clearly visible in lateral view (Figures <xref ref-type="fig" rid="F2">11</xref>, <xref ref-type="fig" rid="F4">23</xref>) (see Lateral Region). Bothridium (<italic>bo</italic>) (Figures <xref ref-type="fig" rid="F4">23</xref>, <xref ref-type="fig" rid="F4">24</xref>) situated under double hook zone (See: Lateral view). Sensillus (<italic>si</italic>) (Figures <xref ref-type="fig" rid="F3">17</xref>, <xref ref-type="fig" rid="F3">18</xref>) sickle-shaped, strongly curved, directing upward with long stalk followed by a swollen zone, plentifully scattered with small asperities and with small barbs (Figure <xref ref-type="fig" rid="F3">18</xref> indicated by ➡); long sharp apical tip; length 152 (149–160) (n = 6). <italic>Tu</italic> well developed, sharply tipped; lacking free extremity, welded to lateral prodorsal wall, determining pocket-like structure (Figures <xref ref-type="fig" rid="F1">4</xref>, <xref ref-type="fig" rid="F4">26</xref>). Pocket structure conceals leg I when leg-folding process is activated (See: Leg-Folding Process).</p><p><bold><italic>Interlocking double hook.</italic></bold> The interlocking double-hook zone is complex, formed by <italic><abbrev xmlns:xlink="http://www.w3.org/1999/xlink" xlink:title="posterior prodorsal condyle" id="ABBRID0EY3AE" xlink:type="simple">p.pr.co</abbrev></italic> and anterior zone <italic>h.ap</italic> (Figures <xref ref-type="fig" rid="F1">1</xref>, <xref ref-type="fig" rid="F1">4</xref>, <xref ref-type="fig" rid="F1">7</xref>, <xref ref-type="fig" rid="F1">8</xref>, <xref ref-type="fig" rid="F1">9</xref>, <xref ref-type="fig" rid="F4">23</xref>); where <italic>h.ap</italic> situated externally (indicated by ✱), grips on to <italic><abbrev xmlns:xlink="http://www.w3.org/1999/xlink" xlink:title="posterior prodorsal condyle" id="ABBRID0EZ4AE" xlink:type="simple">p.pr.co</abbrev></italic> (indicated by ◙) on the interior. Cuticular surface of <italic><abbrev xmlns:xlink="http://www.w3.org/1999/xlink" xlink:title="posterior prodorsal condyle" id="ABBRID0E54AE" xlink:type="simple">p.pr.co</abbrev></italic> smooth with some irregular depressions (Figure <xref ref-type="fig" rid="F1">8</xref>); cuticular surface of <italic>h.ap</italic> rugose externally (Figures <xref ref-type="fig" rid="F1">1</xref>, <xref ref-type="fig" rid="F1">4</xref>, <xref ref-type="fig" rid="F1">7</xref>, <xref ref-type="fig" rid="F1">8</xref>, <xref ref-type="fig" rid="F1">9</xref> indicated by ⛭), internally smooth.</p><p><bold><italic>Notogaster.</italic></bold> Dorsal view, notogaster polyhedral-rectangular shape (Figure <xref ref-type="fig" rid="F1">9</xref>); <italic>d.sj</italic>) convex, clearly delimited (Figure <xref ref-type="fig" rid="F1">1</xref>). Deep, round-ovoid <italic>n.a.d</italic> present, extending posteriorly from <italic>d.sj</italic>.</p><p>Ten pairs of setae <italic>c, la, lm, lp, h<sub>1</sub>, h<sub>2</sub>, h<sub>3</sub>, p<sub>1</sub>, p<sub>2</sub>, p<sub>3</sub></italic>; setae <italic>c</italic> situated on lateral margin of <italic>n.a.d</italic> (Figures <xref ref-type="fig" rid="F1">1</xref>, <xref ref-type="fig" rid="F1">4</xref>, <xref ref-type="fig" rid="F1">7</xref>); setae <italic>c</italic>: <italic>looped, dentate, sharply tipped</italic> (Figure <xref ref-type="fig" rid="F3">19</xref>). Length: 150 (144–175); <italic>la, lm, lp, h<sub>1</sub>, h<sub>2</sub>, h<sub>3</sub>, p<sub>1</sub>, p<sub>2</sub>, p<sub>3</sub></italic> (Figures <xref ref-type="fig" rid="F1">1</xref>, <xref ref-type="fig" rid="F1">2</xref>, <xref ref-type="fig" rid="F3">16</xref>, <xref ref-type="fig" rid="F4">23</xref>, <xref ref-type="fig" rid="F4">25</xref>): <italic>simple, small dentitions, with parallel longitudinal ridges, sharply tipped</italic> (Figure <xref ref-type="fig" rid="F1">3</xref>); four pairs situated laterally: <italic>h<sub>3</sub>, p<sub>1</sub>, p<sub>2</sub>, p<sub>3</sub></italic>; three pairs (<italic>la</italic>, <italic>h<sub>2</sub></italic>, <italic>h<sub>1</sub></italic>) situated internally to <italic>s.c</italic>; two pairs (<italic>lm</italic>, <italic>lp</italic>) situated internally to <italic>la</italic>, <italic>h<sub>2</sub></italic> (Figures <xref ref-type="fig" rid="F1">1</xref>, <xref ref-type="fig" rid="F1">7</xref>, <xref ref-type="fig" rid="F4">23</xref>). Setae <italic>h<sub>3</sub></italic>, <italic>p<sub>3</sub></italic> inserted on conspicuous promontories (Figure <xref ref-type="fig" rid="F1">1</xref>, <xref ref-type="fig" rid="F4">23</xref>, <xref ref-type="fig" rid="F4">25</xref>, <xref ref-type="fig" rid="F6">42</xref>); deep v shaped incision observed behind each seta (Figure, 25, indicated by ➧), determining a scalloped notogastral margin in this region (Figure <xref ref-type="fig" rid="F1">1</xref>). Setal lengths: <italic>la</italic> 102 (97–112); <italic>lm</italic> 134 (127–142); <italic>lp</italic> 125 (118–132); <italic>h<sub>1</sub>, h<sub>2</sub></italic> 70 (68–76); <italic>h<sub>3</sub></italic> 91 (86–98); <italic>p<sub>3</sub></italic> 59 (56–64); <italic>p<sub>2</sub>, p<sub>1</sub></italic> 43 (41–47); <italic>s.c</italic> completely surrounding notogaster, originating slightly in front of setae <italic>la</italic>, running between setae <italic>la, h<sub>1</sub>, h<sub>2</sub></italic> and <italic>h<sub>3</sub>, p<sub>3</sub>, p<sub>2</sub>, p<sub>1</sub></italic> (Figures <xref ref-type="fig" rid="F1">1</xref>, <xref ref-type="fig" rid="F1">7</xref> trajectory indicated by ●).</p><p><bold><italic>Posterior notogastral view</italic></bold> (Figure <xref ref-type="fig" rid="F1">7</xref>). Deep ovoid <italic>p.p.d</italic> as well as <italic>n.a.d</italic> clearly visible; setae <italic>c</italic> situated on paraxial zone of <italic>h.ap</italic>.</p><p>Trajectory of <italic>s.c</italic> indicated by ●; externally to <italic>s.c</italic>, flat surface of notogaster extending from <italic>s.c</italic> to notogastral margin; scalloped zone (behind setae <italic>h<sub>3</sub></italic>, <italic>p<sub>3</sub></italic>), some distance from <italic>s.c</italic>, not interrupting its trajectory.</p><p><bold><italic>Lateral region.</italic></bold><italic>Tu</italic> strong, large lamina, together with prodorsal wall and lamellae determining a pocket structure; anterior <italic>Tu</italic> ending in sharp angle, with interior part welded to prodorsal wall (Figure <xref ref-type="fig" rid="F1">1</xref> indicated by ⇣); behind <italic>le</italic> setal insertion level, pocket structure internally delimited by the <italic>Lam</italic> (Figures <xref ref-type="fig" rid="F4">23</xref>, <xref ref-type="fig" rid="F4">26</xref>) (See Leg-folding process). <italic>Pd I</italic>, prominent extended lamina; (Figures <xref ref-type="fig" rid="F4">26</xref>, <xref ref-type="fig" rid="F4">27</xref>). <italic>Pd II</italic>, small lamina, rounded apex (Figures <xref ref-type="fig" rid="F3">20</xref>, <xref ref-type="fig" rid="F4">23</xref>); <italic>Tu</italic>, <italic>Pd I</italic>, <italic>Pd II</italic> with reticulate-foveate cuticular microsculpture (Figures <xref ref-type="fig" rid="F3">20</xref>, <xref ref-type="fig" rid="F4">26</xref>, <xref ref-type="fig" rid="F4">27</xref> indicated by ❖).</p><p>Complex, polyhedral <italic>bo</italic> situated under the zone where <italic>h.ap</italic> overlaps the anterior prodorsal zone (Figure <xref ref-type="fig" rid="F4">23</xref>). Bothridial opening observed at the bottom of a long U-shaped structure (Figures <xref ref-type="fig" rid="F4">24a</xref>, <xref ref-type="fig" rid="F4">24b</xref>), with sulcate microsculpture on inferior zone (Figure <xref ref-type="fig" rid="F4">24a</xref>, <xref ref-type="fig" rid="F4">24b</xref> indicated by ➡); smooth bothridial ring (<italic>bo.ri</italic>) surrounding ovoid botridial opening; <italic>Lam</italic> sigmoid, lacking sharp cuspis (Figures <xref ref-type="fig" rid="F4">23</xref>, <xref ref-type="fig" rid="F4">26</xref>); setae <italic>le</italic> inserted on promontories at <italic>Lam</italic> apical zone; <italic>s.c</italic> clearly visible, originating in zone anterior to <italic>la</italic> setal insertion level (Figure <xref ref-type="fig" rid="F4">23</xref>, trajectory indicated by ●); v-shaped incision observed behind <italic>h<sub>3</sub></italic>, <italic>p<sub>3</sub></italic> setae (Figure <xref ref-type="fig" rid="F4">25</xref>, indicated by ➧); <italic>b.ng</italic> convex (Figure <xref ref-type="fig" rid="F4">23</xref>).</p><p><bold><italic>Ventral region.</italic></bold> Epimeral chaetotaxy 3–1–3–2 (Figures <xref ref-type="fig" rid="F2">13</xref>, <xref ref-type="fig" rid="F6">42</xref>); setae <italic>1c</italic>, <italic>3c</italic>, <italic>4b</italic> situated marginally (Figure <xref ref-type="fig" rid="F5">30</xref>); setae <italic>1b</italic> largest (Figure <xref ref-type="fig" rid="F5">41</xref>); epimeral borders easily observed; <italic>bo.2</italic>, <italic>b.sj</italic> traversing medial plane; <italic>bo.3</italic> small; apodemes <italic>apo.1</italic>, <italic>apo.2</italic>, <italic>apo.dj</italic>, <italic>apo.3</italic> clearly visible (Figure <xref ref-type="fig" rid="F2">13</xref>); small setae, many small barbs (Figure <xref ref-type="fig" rid="F5">30</xref>); length: 9 (5–18).</p><p>Genital plate ovoid, with four pairs of setae (Figure <xref ref-type="fig" rid="F5">35</xref>, <xref ref-type="fig" rid="F5">36</xref>, <xref ref-type="fig" rid="F5">37</xref>); genital setae: with small barbs, variable in shape (Figures <xref ref-type="fig" rid="F5">36</xref>, <xref ref-type="fig" rid="F5">37</xref>); length: 5 (4–7); genital opening on elevated zone (Figures <xref ref-type="fig" rid="F5">28</xref>, <xref ref-type="fig" rid="F5">35</xref>); setae <italic>ag</italic> in margin of elevated zone (Figures <xref ref-type="fig" rid="F5">28</xref>, <xref ref-type="fig" rid="F5">32</xref>, <xref ref-type="fig" rid="F6">42</xref>); medium sized setae <italic>ag</italic> with small dentitions, sharp tip (Figures <xref ref-type="fig" rid="F5">32</xref>) <italic>ag</italic>: 20 (8–21). Complex structure involved in leg-folding process (see Locking structure), situated laterally to setae <italic>ag</italic> (Figures <xref ref-type="fig" rid="F5">28</xref>, <xref ref-type="fig" rid="F5">31</xref>, <xref ref-type="fig" rid="F6">42</xref>); constituted by longitudinal cuticular elevation, with parallel furrow and lateral to it a cuticular promontory and opposite, a polyhedral plate (in Figures <xref ref-type="fig" rid="F5">28</xref>, <xref ref-type="fig" rid="F6">42</xref> indicated by 🌢) (see Leg-folding process); genital plate smaller than anal plate (Figures <xref ref-type="fig" rid="F5">28</xref>, <xref ref-type="fig" rid="F6">42</xref>). Anal opening with elevated zone posterior to <italic>h<sub>3</sub></italic> insertion level (well visible in ventral posterior view) (Figure <xref ref-type="fig" rid="F6">42</xref>); anal plate more or less rectangular with rounded anterior and posterior zones; two pairs of anal setae (Figures <xref ref-type="fig" rid="F5">28</xref>, <xref ref-type="fig" rid="F5">32</xref>, <xref ref-type="fig" rid="F5">38</xref>, <xref ref-type="fig" rid="F6">42</xref>).</p><fig id="F5" position="float" orientation="portrait"><label>Figures 28–41.</label><caption><p><italic><tp:taxon-name><tp:taxon-name-part taxon-name-part-type="genus" reg="Nippobodes">Nippobodes</tp:taxon-name-part><tp:taxon-name-part taxon-name-part-type="species" reg="panemorfis">panemorfis</tp:taxon-name-part></tp:taxon-name></italic> sp. n. Adult female, <abbrev xmlns:xlink="http://www.w3.org/1999/xlink" xlink:title="Scanning Electron Microscopy" id="ABBRID0EGTAG" xlink:type="simple">SEM</abbrev> observations. <bold>28</bold> ventral view <bold>29</bold> tuberculate zone <bold>30</bold> discidium with epimeral seta <italic>3c</italic><bold>31</bold> ridge associated with leg folding <bold>32</bold> aggenital setae <bold>33</bold> adanal seta <bold>34a</bold> subcapitulum <bold>34b</bold> subcapitular setae <italic>a</italic><bold>35</bold> genital zone <bold>36</bold> genital seta type 1 <bold>37</bold> genital seta type 2 <bold>38</bold> anal zone <bold>39</bold> ornamentation of anal setae <bold>40</bold> epimeral zone <bold>41</bold> epimeral seta <italic>1a</italic>. Scale bars: 200 μm (<bold>28</bold>); 50 μm (<bold>35</bold>, <bold>38</bold>, <bold>40</bold>); 20 μm (<bold>31</bold>, <bold>34</bold>); 10 μm (<bold>29</bold>, <bold>30</bold>, <bold>33</bold>); 5 μm (<bold>41</bold>); 3 μm (<bold>34</bold>); 2 μm (<bold>32</bold>, <bold>36</bold>, <bold>37</bold>, <bold>39</bold>).</p></caption><graphic xmlns:xlink="http://www.w3.org/1999/xlink" xlink:href="zookeys-781-109-g005.jpg" position="float" orientation="portrait" xlink:type="simple" id="oo_223326.jpg"/></fig><p>Setae: <italic>an</italic> small dentitions, parallel ridges (Figure <xref ref-type="fig" rid="F5">39</xref>), length 14 (15–20); three pairs of adanal setae (Figures <xref ref-type="fig" rid="F5">28</xref>, <xref ref-type="fig" rid="F5">33</xref>, <xref ref-type="fig" rid="F5">38</xref>, <xref ref-type="fig" rid="F6">42</xref>); setae <italic>ad<sub>1</sub></italic>, <italic>ad<sub>2</sub></italic> inserted on elevated zone; <italic>ad<sub>3</sub></italic> setae smallest (Figures <xref ref-type="fig" rid="F5">38</xref>, <xref ref-type="fig" rid="F6">42</xref>); adanal setae: medium sized, small dentitions, sharply tipped (Figures <xref ref-type="fig" rid="F5">32</xref>, <xref ref-type="fig" rid="F5">33</xref>), length 32 (30–36). Three pairs of subcapitular setae, <italic>h</italic>, <italic>m</italic> and <italic>a</italic>: <italic>h, m</italic> simple, finely barbate (Figures <xref ref-type="fig" rid="F5">34a</xref>, <xref ref-type="fig" rid="F6">44</xref>), <italic>a</italic> elongated leaf-shaped, with some narrow, shallow longitudinal furrows (Figure <xref ref-type="fig" rid="F5">34b</xref>); setae <italic>h</italic> situated in margin of tuberculate zone (Figure <xref ref-type="fig" rid="F6">42</xref> indicated by ⌘); setae <italic>m</italic> curving, lengths: <italic>h</italic> 10 (9–12); <italic>m</italic> 30 (28–32); <italic>a</italic> 11 (10–12).</p><fig id="F6" position="float" orientation="portrait"><label>Figures 42–47.</label><caption><p><italic><tp:taxon-name><tp:taxon-name-part taxon-name-part-type="genus" reg="Nippobodes">Nippobodes</tp:taxon-name-part><tp:taxon-name-part taxon-name-part-type="species" reg="panemorfis">panemorfis</tp:taxon-name-part></tp:taxon-name></italic> sp. n. Adult female, <abbrev xmlns:xlink="http://www.w3.org/1999/xlink" xlink:title="Scanning Electron Microscopy" id="ABBRID0E3YAG" xlink:type="simple">SEM</abbrev>. <bold>42</bold> ventral view <bold>43</bold> epimeral seta <italic>2a</italic><bold>44</bold> subcapitulum anterior zone <bold>45</bold> palp, lateral view <bold>46</bold> palp, anterior zone <bold>47</bold> porose area, detail w solenidium. Scale bars: <bold>42</bold> 200 μm; <bold>44</bold> 20 μm; <bold>45</bold> 10 μm; 5 μm (<bold>46</bold>); 2 μm (<bold>43</bold>); 0.1 μm (<bold>47</bold>).</p></caption><graphic xmlns:xlink="http://www.w3.org/1999/xlink" xlink:href="zookeys-781-109-g006.jpg" position="float" orientation="portrait" xlink:type="simple" id="oo_223327.jpg"/></fig><p>Palp (Figure <xref ref-type="fig" rid="F5">34</xref>): the first four segments display normal setation (0–2–1–3); tarsus particular, presenting only: <italic>cm</italic> barbate, (<italic>vt</italic>) barbate, w solenidion and eupathid <italic>acmx</italic>, <italic>sulx</italic>, <italic>ul’x</italic>, <italic>ul”x</italic>. Solenidion unusually shaped (Figures <xref ref-type="fig" rid="F6">45</xref>, <xref ref-type="fig" rid="F6">46</xref>), with porous surface (Figure <xref ref-type="fig" rid="F6">47</xref>); eupathid <italic>sulx</italic>, ul’<italic>x</italic>, ul”<italic>x</italic> with an obvious apical perforation (Figure <xref ref-type="fig" rid="F6">46</xref>).</p><p><bold><italic>Legs.</italic></bold> See Figures <xref ref-type="fig" rid="F7">48–53</xref>, Table <xref ref-type="table" rid="T1">1</xref>. All legs with very small genu and long tibia. Femur leg IV with large round porose area (Figure <xref ref-type="fig" rid="F7">53</xref>). Femur III with large femoral groove (<italic>f.g</italic>) (Figures <xref ref-type="fig" rid="F7">51</xref>, <xref ref-type="fig" rid="F7">52</xref>) (see Leg-folding process). Setal formulae I (1–4–2–4–16–1) (1–2–2); II (1–4–3–2–15–1) (1–1–2); III (2–3–1–2–15–1) (0–1–0); IV (1–2–1–2–14–1) (0–1–0).</p><table-wrap id="T1" position="float" orientation="portrait"><label>Table 1.</label><caption><p><italic><tp:taxon-name><tp:taxon-name-part taxon-name-part-type="genus" reg="Nippobodes">Nippobodes</tp:taxon-name-part><tp:taxon-name-part taxon-name-part-type="species" reg="panemorfis">panemorfis</tp:taxon-name-part></tp:taxon-name></italic> sp. n. setae and solenidia.</p></caption><table id="TID0ESUAE" rules="all"><tbody><tr><th rowspan="1" colspan="1"/><th rowspan="1" colspan="1">Femur</th><th rowspan="1" colspan="1">Genu</th><th rowspan="1" colspan="1">Tibia</th><th rowspan="1" colspan="1">Tarsus</th><th rowspan="1" colspan="1">Claw</th></tr><tr><td rowspan="1" colspan="1">
                    <bold>Leg I</bold>
                  </td><td rowspan="1" colspan="1"/><td rowspan="1" colspan="1"/><td rowspan="1" colspan="1"/><td rowspan="1" colspan="1"/><td rowspan="1" colspan="1"/></tr><tr><td rowspan="1" colspan="1">setae</td><td rowspan="1" colspan="1">
                    <italic>dp,da,l”,v</italic>
                  </td><td rowspan="1" colspan="1">
                    <italic>d,v</italic>
                  </td><td rowspan="1" colspan="1">
                    <italic>d,(l), v</italic>
                  </td><td rowspan="1" colspan="1"><italic>(ft)</italic>,ε,<italic>(tc),(it),(p),(u),(a),s,(pv)</italic></td><td rowspan="1" colspan="1">1</td></tr><tr><td rowspan="1" colspan="1">solenidia</td><td rowspan="1" colspan="1"/><td rowspan="1" colspan="1">σ</td><td rowspan="1" colspan="1">φ<italic><sub>1,</sub></italic>φ<italic><sub>2</sub></italic></td><td rowspan="1" colspan="1">ω<italic><sub>1,</sub></italic>ω<italic><sub>2</sub></italic></td><td rowspan="1" colspan="1"/></tr><tr><td rowspan="1" colspan="1">
                    <bold>Leg II</bold>
                  </td><td rowspan="1" colspan="1"/><td rowspan="1" colspan="1"/><td rowspan="1" colspan="1"/><td rowspan="1" colspan="1"/><td rowspan="1" colspan="1"/></tr><tr><td rowspan="1" colspan="1">setae</td><td rowspan="1" colspan="1">
                    <italic>dp,da,l”,v</italic>
                  </td><td rowspan="1" colspan="1"><italic>d,v,l</italic>”</td><td rowspan="1" colspan="1">
                    <italic>l’v</italic>
                  </td><td rowspan="1" colspan="1"><italic>(pv)(ft),(tc),(it),(p),(a),(u),s</italic>,</td><td rowspan="1" colspan="1">1</td></tr><tr><td rowspan="1" colspan="1">solenidia</td><td rowspan="1" colspan="1"/><td rowspan="1" colspan="1">σ</td><td rowspan="1" colspan="1">φ</td><td rowspan="1" colspan="1">ω <italic><sub>1,</sub></italic> ω <italic><sub>2</sub></italic></td><td rowspan="1" colspan="1"/></tr><tr><td rowspan="1" colspan="1">
                    <bold>Leg III</bold>
                  </td><td rowspan="1" colspan="1"/><td rowspan="1" colspan="1"/><td rowspan="1" colspan="1"/><td rowspan="1" colspan="1"/><td rowspan="1" colspan="1"/></tr><tr><td rowspan="1" colspan="1">setae</td><td rowspan="1" colspan="1">
                    <italic>d,l’,v</italic>
                  </td><td rowspan="1" colspan="1">
                    <italic>d</italic>
                  </td><td rowspan="1" colspan="1">
                    <italic>l’,v</italic>
                  </td><td rowspan="1" colspan="1">
                    <italic>(pv),s,(a),(u),(p),(it),(tc),(ft)</italic>
                  </td><td rowspan="1" colspan="1">1</td></tr><tr><td rowspan="1" colspan="1">solenidia</td><td rowspan="1" colspan="1"/><td rowspan="1" colspan="1"/><td rowspan="1" colspan="1">φ</td><td rowspan="1" colspan="1">-</td><td rowspan="1" colspan="1"/></tr><tr><td rowspan="1" colspan="1">
                    <bold>Leg IV</bold>
                  </td><td rowspan="1" colspan="1"/><td rowspan="1" colspan="1"/><td rowspan="1" colspan="1"/><td rowspan="1" colspan="1"/><td rowspan="1" colspan="1"/></tr><tr><td rowspan="1" colspan="1">setae</td><td rowspan="1" colspan="1">
                    <italic>d,v</italic>
                  </td><td rowspan="1" colspan="1"><italic>l</italic>’</td><td rowspan="1" colspan="1">
                    <italic>l”,v</italic>
                  </td><td rowspan="1" colspan="1">
                    <italic>ft”,(tc),(it),(p)(u),(a),s,(pv)</italic>
                  </td><td rowspan="1" colspan="1">1</td></tr><tr><td rowspan="1" colspan="1">solenidia</td><td rowspan="1" colspan="1"/><td rowspan="1" colspan="1">-</td><td rowspan="1" colspan="1">φ</td><td rowspan="1" colspan="1">-</td><td rowspan="1" colspan="1"/></tr></tbody></table></table-wrap><fig id="F7" position="float" orientation="portrait"><label>Figures 48–53.</label><caption><p><italic><tp:taxon-name><tp:taxon-name-part taxon-name-part-type="genus" reg="Nippobodes">Nippobodes</tp:taxon-name-part><tp:taxon-name-part taxon-name-part-type="species" reg="panemorfis">panemorfis</tp:taxon-name-part></tp:taxon-name></italic> sp. n. Legs. Adult female, optical observations. <bold>48</bold> leg I antiaxial <bold>49</bold> leg I, detail solenidia and famulus <bold>50</bold> leg II antiaxial <bold>51</bold> leg III, antiaxial <bold>52</bold> femur III ventral, detail of femoral groove <bold>53</bold> leg IV antiaxial. Scale bars: 100 μm (<bold>48</bold>, <bold>50</bold>, <bold>51</bold>, <bold>53</bold>); 15 μm (<bold>49</bold>); 10 μm (<bold>52</bold>).</p></caption><graphic xmlns:xlink="http://www.w3.org/1999/xlink" xlink:href="zookeys-781-109-g007.jpg" position="float" orientation="portrait" xlink:type="simple" id="oo_223328.jpg"/></fig></tp:treatment-sec><tp:treatment-sec sec-type="remarks" id="SECID0ESIBG"><title>Remarks.</title><p>Future ontogenetic studies are necessary in order to confirm nomination of notogastral setae. As only the adult stase was available for study, we used standard, previously used notation (see Morphological terminology). We were unable to locate information on the palp in previous studies. Setae <italic>l</italic>’ of genu II were indicated by <xref ref-type="bibr" rid="B15">Chen and Wang (2007)</xref> as bifurcate; however, in our studies only one instance of bifurcate setae <italic>l</italic>’ was observed. Another particularity is the presence of (<italic>it</italic>) on tarsus IV. The femoral groove was observed, though not indicated in any previous study.</p></tp:treatment-sec><ref-list><ref id="B15"><mixed-citation xmlns:xlink="http://www.w3.org/1999/xlink" xlink:type="simple"><person-group><name name-style="western"><surname>Chen</surname><given-names>J</given-names></name><name name-style="western"><surname>Wang</surname><given-names>H</given-names></name></person-group> (<year>2007</year>) <article-title>Taxonomic study on the family <tp:taxon-name><tp:taxon-name-part taxon-name-part-type="family">Nippobodidae</tp:taxon-name-part></tp:taxon-name> (<tp:taxon-name><tp:taxon-name-part taxon-name-part-type="subclass">Acari</tp:taxon-name-part></tp:taxon-name>: <tp:taxon-name><tp:taxon-name-part taxon-name-part-type="order">Oribatida</tp:taxon-name-part></tp:taxon-name>) from China.</article-title><source>Zootaxa</source><volume>1464</volume>: <fpage>45</fpage>–<lpage>63</lpage>.</mixed-citation></ref></ref-list></tp:taxon-treatment>
