# Supplementary material for: Two new species of the family Nippobodidae (Acari, Oribatida), including a description of the leg-folding process
Source: Zookeys. 2018 Aug 14;(781):109–39. doi: 10.3897/zookeys.781.27389 (PMC6160759; doi:10.3897/zookeys.781.27389)
Supplement: XML Treatment for Leobodes trypasis [file zookeys.781.27389-treatment2.xml]

<!DOCTYPE tp:taxon-treatment
  PUBLIC "-//TaxonX//DTD Taxonomic Treatment Publishing DTD v0 20100105//EN" "tax-treatment-NSO.dtd">
<tp:taxon-treatment xmlns:tp="http://www.plazi.org/taxpub"><tp:treatment-meta><kwd-group><label>Taxon classification</label><kwd><named-content xmlns:xlink="http://www.w3.org/1999/xlink" content-type="kingdom">Animalia</named-content></kwd><kwd><named-content xmlns:xlink="http://www.w3.org/1999/xlink" content-type="order">Sarcoptiformes</named-content></kwd><kwd><named-content xmlns:xlink="http://www.w3.org/1999/xlink" content-type="family">Nippobodidae</named-content></kwd></kwd-group><mixed-citation publication-type="journal"><person-group><name><surname>Fernandez</surname><given-names>Nestor</given-names></name><name><surname>Theron</surname><given-names>Pieter</given-names></name><name><surname>Leiva</surname><given-names>Sergio</given-names></name></person-group><article-title>Two new species of the family <tp:taxon-name><tp:taxon-name-part taxon-name-part-type="family">Nippobodidae</tp:taxon-name-part></tp:taxon-name> (<tp:taxon-name><tp:taxon-name-part taxon-name-part-type="subclass">Acari</tp:taxon-name-part></tp:taxon-name>, <tp:taxon-name><tp:taxon-name-part taxon-name-part-type="order">Oribatida</tp:taxon-name-part></tp:taxon-name>), including a description of the leg-folding process</article-title><source>Zookeys</source><day>14</day><month>8</month><year>2018</year><volume>2018</volume><issue>781</issue><fpage>109</fpage><lpage>139</lpage><pub-id pub-id-type="doi">10.3897/zookeys.781.27389</pub-id></mixed-citation></tp:treatment-meta><tp:nomenclature><tp:taxon-name>
            <tp:taxon-name-part taxon-name-part-type="genus" reg="Leobodes">Leobodes</tp:taxon-name-part>
            <tp:taxon-name-part taxon-name-part-type="species" reg="trypasis">trypasis</tp:taxon-name-part>
            <object-id xmlns:xlink="http://www.w3.org/1999/xlink" content-type="zoobank" xlink:type="simple">http://zoobank.org/09F0BA2C-4623-46E3-8275-DFFA740A3966</object-id>
          </tp:taxon-name><tp:taxon-status xmlns:xlink="http://www.w3.org/1999/xlink" xlink:type="simple">sp. n.</tp:taxon-status><xref ref-type="fig" rid="F8">Figures 54–58</xref><xref ref-type="fig" rid="F9">, 59–61</xref><xref ref-type="fig" rid="F10">, 62–70</xref><xref ref-type="fig" rid="F11">, 71–72</xref><xref ref-type="fig" rid="F12">, 73–76</xref></tp:nomenclature><tp:treatment-sec sec-type="etymology" id="SECID0E5KBG"><title>Etymology.</title><p>The specific epithet “trypasis” is derived from τρύπα in Greek meaning a hole, due to the characteristics of the anterior prodorsum.</p></tp:treatment-sec><tp:treatment-sec sec-type="diagnosis" id="SECID0ENLBG"><title>Diagnosis.</title><p>Rostrum ovoid; smooth cuticula with isolated verrucous tubercles; setae <italic>ro</italic> sigmoid; setae <italic>le</italic> curved, directing forward and upward; setae <italic>in</italic> slightly sigmoid, directing forward; deep round-ovoid posterior prodorsal depression; massive posterior prodorsal condyles, posterolaterally located, extending anteromedially to form a curved bridge, interlocking medially in undulate zone. Lateral lamellae, curved ribbon; frontal orifice, heart shaped; translamella curved; tutorium welded to lateral prodorsal wall, determining pocket structure, sharply tipped, but welded to lateral prodorsal wall; sensillus sickle-shaped, strongly curved, upwards; long stalk, swollen middle zone, apically long sharp end. Anterior notogastral depression deep, ovoid-elongate shape; humeral apophysis overlapping posterior prodorsal condyle, extending to the proximity of interlamellar setae; circumgastric depression, surrounding whole entire notogaster; setae <italic>c</italic> hook-shaped; flat smooth surface surrounding laterally whole notogaster; flat, smooth lateral ledge, surrounding entire notogaster; anterior zone, ribbon shaped; genital plate smaller than anal plate.</p></tp:treatment-sec><tp:treatment-sec sec-type="material" id="SECID0E2LBG"><title>Material examined.</title><p><bold>Holotype</bold>: ♀ Female “VN 12/03c Vietnam. Vinh Phuc Prov. evergreen Forest 1 km SE Tam Dao city. <named-content xmlns:xlink="http://www.w3.org/1999/xlink" content-type="dwc:verbatimCoordinates" xlink:type="simple"><named-content content-type="geo-json" specific-use="{&#34;type&#34;:&#34;Point&#34;,&#34;coordinates&#34;:[105.651667,21.446944]}" id="NCID0EGMBG" xlink:type="simple">21°26'49"N, 105° 39'06"E</named-content></named-content>. 13/14/V/2012. Leg. P. Schwendinger &amp; A. Schulz”.</p></tp:treatment-sec><tp:treatment-sec sec-type="description" id="SECID0ELMBG"><title>Description.</title><p>Measurements. <abbrev xmlns:xlink="http://www.w3.org/1999/xlink" xlink:title="Scanning Electron Microscopy" id="ABBRID0ERMBG" xlink:type="simple">SEM</abbrev>: 680 (610–750) × 336 (302–400) (n = 5). Light microscopy: 701 × 341 (n = 1); all specimens female.</p><p>Shape. Oval (Figure <xref ref-type="fig" rid="F8">54</xref>).</p><p>Colour. Dark brown to black; slightly shiny when observed in reflected light.</p><p>Cerotegument. Not present.</p><p><bold><italic>Integument.</italic></bold> Microsculpture varying according to body region: <italic>Smooth</italic>: <italic><abbrev xmlns:xlink="http://www.w3.org/1999/xlink" xlink:title="posterior prodorsal condyle" id="ABBRID0EMNBG" xlink:type="simple">p.pr.co</abbrev></italic> interior zone; transversal bridge-shaped structure (<italic><abbrev xmlns:xlink="http://www.w3.org/1999/xlink" xlink:title="bridge-shaped anterior prodorsal condyles" id="ABBRID0ERNBG" xlink:type="simple">a.pr.b</abbrev></italic>) (Figures <xref ref-type="fig" rid="F8">54</xref>, <xref ref-type="fig" rid="F8">55</xref>, <xref ref-type="fig" rid="F8">58</xref>); superior <italic>Lam</italic> zone; superior and apical region <italic>Tu</italic> (on Figures <xref ref-type="fig" rid="F8">56</xref>, <xref ref-type="fig" rid="F10">65</xref> indicated by ❄). Notogaster: central zone; marginal zone between <italic>s.c</italic> and <italic>b.ng</italic> (on Figure <xref ref-type="fig" rid="F10">62</xref> indicated by ❄); flat lateral ledge (<italic><abbrev xmlns:xlink="http://www.w3.org/1999/xlink" xlink:title="lateral ledge" id="ABBRID0EAPBG" xlink:type="simple">la.le</abbrev></italic>) situated immediately above <italic>b.ng</italic> (see below) (on Figures <xref ref-type="fig" rid="F10">62</xref>, <xref ref-type="fig" rid="F10">63</xref> indicated by ❄); epimeral zone (on Figures <xref ref-type="fig" rid="F11">71</xref>, <xref ref-type="fig" rid="F11">72</xref> indicated by ❄); infracapitulum (on Figure <xref ref-type="fig" rid="F11">71</xref> indicated by ❄). <italic>Tuberculate</italic> (two types). <italic>Small tubercles</italic>: prodorsal zone below frontal orifice (<italic><abbrev xmlns:xlink="http://www.w3.org/1999/xlink" xlink:title="frontal prodorsal orifice" id="ABBRID0EEQBG" xlink:type="simple">a.o</abbrev></italic>) and between setae <italic>le</italic> (on Figure <xref ref-type="fig" rid="F8">56</xref> indicated by ➠); <italic>large verrucous tubercles</italic> (Figure <xref ref-type="fig" rid="F10">70</xref>): isolated tubercles, dispersed on prodorsum (Figures <xref ref-type="fig" rid="F8">56</xref> indicated by ✱), notogaster (Figure <xref ref-type="fig" rid="F8">55</xref>, indicated by ✱), and ventral zone (Figure <xref ref-type="fig" rid="F10">62</xref>, indicated by ✱). <italic>Rugose</italic>: external zone <italic>h.ap</italic>, external zone of <italic>pr.co</italic> (Figures <xref ref-type="fig" rid="F8">54</xref>, <xref ref-type="fig" rid="F8">55</xref>, <xref ref-type="fig" rid="F8">56</xref>, <xref ref-type="fig" rid="F8">58</xref> indicated by ⛭). <italic>Reticulate-foveate</italic>: basal zone of <italic>Lam</italic>, (Figure <xref ref-type="fig" rid="F10">62</xref>, indicated by ❖); <italic>Tu</italic> (Figure <xref ref-type="fig" rid="F10">62</xref>, indicated by ❖); <italic>Pd I</italic> anterior zone. <italic>Sulcate</italic>: area of bothridial opening (Figure <xref ref-type="fig" rid="F10">64</xref>, indicated by ➡).</p><fig id="F8" position="float" orientation="portrait"><label>Figures 54–58.</label><caption><p><italic><tp:taxon-name><tp:taxon-name-part taxon-name-part-type="genus" reg="Leobodes">Leobodes</tp:taxon-name-part><tp:taxon-name-part taxon-name-part-type="species" reg="trypasis">trypasis</tp:taxon-name-part></tp:taxon-name></italic> sp. n. Adult female, <abbrev xmlns:xlink="http://www.w3.org/1999/xlink" xlink:title="Scanning Electron Microscopy" id="ABBRID0EUTBG" xlink:type="simple">SEM</abbrev>. <bold>54</bold> dorsal view <bold>55</bold> posterior dorsal view <bold>56</bold> prodorsum anterior view <bold>57</bold> notogastral seta <italic>la</italic><bold>58</bold> anterior prodorsal zone. Scale bars: 500 μm (<bold>54</bold>); 300 μm (<bold>55</bold>); 150 μm (<bold>56</bold>); 16 μm (<bold>57</bold>).</p></caption><graphic xmlns:xlink="http://www.w3.org/1999/xlink" xlink:href="zookeys-781-109-g008.jpg" position="float" orientation="portrait" xlink:type="simple" id="oo_223329.jpg"/></fig><fig id="F9" position="float" orientation="portrait"><label>Figures 59–61.</label><caption><p><italic><tp:taxon-name><tp:taxon-name-part taxon-name-part-type="genus" reg="Leobodes">Leobodes</tp:taxon-name-part><tp:taxon-name-part taxon-name-part-type="species" reg="trypasis">trypasis</tp:taxon-name-part></tp:taxon-name></italic> sp. n. Adult female, optical observations. <bold>59</bold> lateral view <bold>60</bold> dorsal view <bold>61</bold> ventral view. Scale bars: 280 μm (<bold>59</bold>); 250 μm (<bold>60</bold>); 200 μm (<bold>61</bold>).</p></caption><graphic xmlns:xlink="http://www.w3.org/1999/xlink" xlink:href="zookeys-781-109-g009.jpg" position="float" orientation="portrait" xlink:type="simple" id="oo_223330.jpg"/></fig><fig id="F10" position="float" orientation="portrait"><label>Figures 62–70.</label><caption><p><italic><tp:taxon-name><tp:taxon-name-part taxon-name-part-type="genus" reg="Leobodes">Leobodes</tp:taxon-name-part><tp:taxon-name-part taxon-name-part-type="species" reg="trypasis">trypasis</tp:taxon-name-part></tp:taxon-name></italic> sp. n. Adult female, <abbrev xmlns:xlink="http://www.w3.org/1999/xlink" xlink:title="Scanning Electron Microscopy" id="ABBRID0EIWBG" xlink:type="simple">SEM</abbrev> observations. <bold>62</bold> lateral view, (circle indicating the area where <italic>bo</italic>, <italic>si</italic>, <italic><abbrev xmlns:xlink="http://www.w3.org/1999/xlink" xlink:title="lateral ledge" id="ABBRID0E2WBG" xlink:type="simple">la.le</abbrev></italic> are situated (see Figures <xref ref-type="fig" rid="F10">63</xref>, <xref ref-type="fig" rid="F10">64</xref>) <bold>63</bold> detail, humeral apophysis <bold>64</bold> bothridium, sensillus detail <bold>65</bold> apical zone <italic>Tu</italic><bold>66</bold> detailed microsculture, notogastral setae <bold>67</bold> setae <italic>ro</italic><bold>68</bold> setae <italic>le</italic><bold>69</bold> setae <italic>c</italic><bold>70</bold> large verrucous tubercles. Scale bars: 100 μm (<bold>62</bold>); 32 μm (<bold>69</bold>); 25 μm (<bold>68</bold>); 20 μm (<bold>63</bold>, <bold>64</bold>, <bold>65</bold>, <bold>67</bold>); 2 μm (<bold>66</bold>); 0,7 μm (<bold>70</bold>).</p></caption><graphic xmlns:xlink="http://www.w3.org/1999/xlink" xlink:href="zookeys-781-109-g010.jpg" position="float" orientation="portrait" xlink:type="simple" id="oo_223331.jpg"/></fig><p>Setation (legs not included). <italic>Simple, smooth</italic>: subcapitular setae <italic>a. Simple, small, dentate, parallel longitudinal ridges</italic> (Figure <xref ref-type="fig" rid="F10">66</xref>): prodorsal (Figures <xref ref-type="fig" rid="F10">67</xref>, <xref ref-type="fig" rid="F10">68</xref>), notogastral (Figure <xref ref-type="fig" rid="F8">57</xref>, <xref ref-type="fig" rid="F10">69</xref>), epimeral, subcapitular <italic>m</italic>, <italic>h</italic>; genital, aggenital, adanal, and anal setae.</p><p><bold><italic>Prodorsum.</italic></bold> More or less triangular in dorsal view, central posterior concave; lateral view: polyhedral (Figure <xref ref-type="fig" rid="F10">62</xref>); lateral posterior zone with double hook, interlocking posterior prodorsal condyle (<italic><abbrev xmlns:xlink="http://www.w3.org/1999/xlink" xlink:title="posterior prodorsal condyle" id="ABBRID0EF1BG" xlink:type="simple">p.pr.co</abbrev></italic>) and <italic>h.ap</italic> anterior zone (Figures <xref ref-type="fig" rid="F8">54</xref>, <xref ref-type="fig" rid="F8">55</xref>). Rostrum ovoid. Smooth cuticula with some isolate verrucous tubercles (Figures <xref ref-type="fig" rid="F8">56</xref>, <xref ref-type="fig" rid="F8">58</xref>) on zone delimited by rostrum and <italic>ro</italic> setal insertion level. Setae <italic>ro</italic>, <italic>le</italic>, <italic>in</italic> inserted each on large tubercle; <italic>ro</italic> sigmoid, directing forward (Figure <xref ref-type="fig" rid="F10">67</xref>), length 150 (142–161) (n = 10); <italic>le</italic> setae curved, directing forward and upward, length: 106 (102–112) (n = 10), situated on apical lamellar zone (Figures <xref ref-type="fig" rid="F8">56</xref>, <xref ref-type="fig" rid="F10">68</xref>); setae <italic>in</italic> length: 178 (172–190) (n = 10); slightly sigmoid, directing forward, situated externally, anterior to <italic>h.ap</italic> (which overlaps with posterior prodorsal zone) and posterior to rugose lateral zone of <italic><abbrev xmlns:xlink="http://www.w3.org/1999/xlink" xlink:title="posterior prodorsal condyle" id="ABBRID0E52BG" xlink:type="simple">p.pr.co</abbrev></italic> (Figures <xref ref-type="fig" rid="F8">56</xref>); <italic>p.p.d</italic> clearly discernible, deep, round-ovoid in shape (Figure <xref ref-type="fig" rid="F8">54</xref>, <xref ref-type="fig" rid="F8">55</xref>, <xref ref-type="fig" rid="F8">56</xref>, <xref ref-type="fig" rid="F8">58</xref>). Massive <italic><abbrev xmlns:xlink="http://www.w3.org/1999/xlink" xlink:title="posterior prodorsal condyle" id="ABBRID0EZ3BG" xlink:type="simple">p.pr.co</abbrev></italic>, hook-shaped, located posterolaterally; anteromedially curved bridge (<italic><abbrev xmlns:xlink="http://www.w3.org/1999/xlink" xlink:title="bridge-shaped anterior prodorsal condyles" id="ABBRID0E53BG" xlink:type="simple">a.pr.b</abbrev></italic>), interlocking medially in an undulate zone (Figures <xref ref-type="fig" rid="F8">54</xref>, <xref ref-type="fig" rid="F8">55</xref>, <xref ref-type="fig" rid="F8">56</xref>, <xref ref-type="fig" rid="F8">58</xref>).</p><p>Lamellae <italic>(Lam)</italic> clearly visible; lateral longitudinal rib, dorsally concave (Figure <xref ref-type="fig" rid="F8">56</xref>, <xref ref-type="fig" rid="F8">57</xref>). Conspicuous heart-shaped <italic><abbrev xmlns:xlink="http://www.w3.org/1999/xlink" xlink:title="frontal prodorsal orifice" id="ABBRID0EG5BG" xlink:type="simple">a.o</abbrev></italic> (Figures <xref ref-type="fig" rid="F8">56</xref>, <xref ref-type="fig" rid="F8">58</xref>), located below the <italic><abbrev xmlns:xlink="http://www.w3.org/1999/xlink" xlink:title="bridge-shaped anterior prodorsal condyles" id="ABBRID0ET5BG" xlink:type="simple">a.pr.b</abbrev></italic>, and between setae <italic>le</italic>, limited inferiorly by Translamella (<italic>trl</italic>); <italic>trl.</italic> a curved structure, running parallel to and below <italic>a. o</italic> (Figure <xref ref-type="fig" rid="F8">56</xref>). <italic>Tu</italic> well developed; welded to lateral prodorsal wall, determining a pocket (Figures <xref ref-type="fig" rid="F8">56</xref> indicated by ➧); large sharp tip (Figures <xref ref-type="fig" rid="F8">54</xref>, <xref ref-type="fig" rid="F8">58</xref> indicated by ⇣). <italic>Bo</italic> complex (Figures <xref ref-type="fig" rid="F10">62</xref>, <xref ref-type="fig" rid="F10">64</xref>), situated under <italic><abbrev xmlns:xlink="http://www.w3.org/1999/xlink" xlink:title="lateral ledge" id="ABBRID0EHAAI" xlink:type="simple">la.le</abbrev></italic> (see: Lateral region). <italic>Si</italic> (Figure <xref ref-type="fig" rid="F10">64</xref>) sickle-shaped, strongly curved, directing upward with long stalk, followed by swollen zone, long sharp apical tip; plentiful small asperities and small barbs on swollen zone (Figure <xref ref-type="fig" rid="F10">64</xref>); length: 150 (146–161) (n = 12).</p><p><bold><italic>Notogaster.</italic></bold> Deep, elongate ovoid <italic>n.a.d</italic> present, extending from posterior to more or less half of total notogastral length; medial posterior <italic>n.a.d</italic> zone, open without clearly defined margin; <italic>n.a.d</italic> lateral marginal zone with three lines; more externally: a short, concave line on interior of <italic>h.ap</italic> margin; rectilinear central line; third line lateral <italic>to</italic> posterior margin (Figure <xref ref-type="fig" rid="F8">54</xref>). Anterior <italic>h.ap</italic> zone overlapping <italic><abbrev xmlns:xlink="http://www.w3.org/1999/xlink" xlink:title="posterior prodorsal condyle" id="ABBRID0ENBAI" xlink:type="simple">p.pr.co</abbrev></italic> (double hook), extending to the proximity of setae <italic>in</italic> (Figures <xref ref-type="fig" rid="F8">54</xref>, <xref ref-type="fig" rid="F8">56</xref>); <italic>s.c</italic> completely surrounding the notogaster; originating at level of <italic>la</italic> setal insertion, running internally to setae <italic>h<sub>3</sub>, p<sub>3</sub>, p<sub>2</sub>, p<sub>1</sub></italic> (Figures <xref ref-type="fig" rid="F8">54</xref>, <xref ref-type="fig" rid="F8">55</xref>, <xref ref-type="fig" rid="F10">62</xref> trajectory indicated by ●).</p><p>Ten pairs of setae: <italic>c, la, lm, lp, h<sub>1</sub>, h<sub>2</sub>, h<sub>3</sub>, p<sub>1</sub>, p<sub>2</sub>, p<sub>3</sub></italic> (Figures <xref ref-type="fig" rid="F9">60</xref>, <xref ref-type="fig" rid="F10">62</xref>); setae <italic>c</italic> hook-shaped (Figure <xref ref-type="fig" rid="F10">69</xref>), situated on lateral margin of <italic>n.a.d</italic> (Figures <xref ref-type="fig" rid="F8">54</xref>, <xref ref-type="fig" rid="F8">55</xref>, <xref ref-type="fig" rid="F8">56</xref>); four pairs situated marginally: <italic>p<sub>1</sub>, p<sub>2</sub>, p<sub>3,</sub> h<sub>3</sub></italic>; four, more or less aligned pairs <italic>lm</italic>, <italic>lp</italic>, <italic>h<sub>2</sub></italic>, <italic>h<sub>1</sub></italic>, situated internally (Figure <xref ref-type="fig" rid="F8">55</xref>); <italic>lp</italic>, <italic>h<sub>2</sub></italic>,<italic>h<sub>1</sub></italic> on medial shallow furrow (<italic><abbrev xmlns:xlink="http://www.w3.org/1999/xlink" xlink:title="medial shallow furrow" id="ABBRID0EGFAI" xlink:type="simple">m.f</abbrev></italic>); only clearly discernible in dorsoposterior view (on Figure <xref ref-type="fig" rid="F8">55</xref> indicated by ❖); setae <italic>la</italic> situated between <italic>h<sub>3</sub>, p<sub>1</sub>, p<sub>2</sub>, p<sub>3</sub></italic> and <italic>lm</italic>, <italic>lp</italic>, <italic>h<sub>2</sub></italic>, <italic>h<sub>1</sub></italic> (Figures <xref ref-type="fig" rid="F8">54</xref>, <xref ref-type="fig" rid="F8">55</xref>) . Setal lengths. <italic>c</italic>: 167 (156–172); <italic>la</italic>: 100 (83–102); <italic>lm</italic>: 75 (72–81); <italic>lp</italic>: 83 (81–89); <italic>h<sub>3</sub></italic>: 125 (123–131); <italic>h<sub>2</sub></italic>:145 (93–147); <italic>h<sub>1</sub></italic>: 154 (101–162); <italic>p<sub>3</sub></italic>: 125 (100–132); <italic>p<sub>2</sub></italic>: 145 (116–137); <italic>p<sub>1</sub></italic>: 73 (71–78).</p><p><bold><italic>Lateral region.</italic></bold> The tutorium (<italic>Tu</italic>) strong, large lamina, attached to prodorsal wall, determining a pocket structure; terminating anteriorly in long sharp tip (Figure <xref ref-type="fig" rid="F10">65</xref>); the welded zone of <italic>Tu</italic> is U-shaped, and the claw of leg I is extended outwards during the leg-folding process (Figure <xref ref-type="fig" rid="F8">56</xref>) (see Leg-folding process).</p><p>Lamella (<italic>Lam</italic>) forming conspicuous curved ribbon (Figure <xref ref-type="fig" rid="F8">56</xref>, <xref ref-type="fig" rid="F9">59</xref>); running more or less parallel to <italic>Tu</italic> margin; setae <italic>le</italic> situated on promontories on apical zone. <italic>Pd I</italic>: prominent lamina, directing forward, slightly tilted down. <italic>Pd II</italic> a small lamina, rounded apex; on basal zone a small hump directing outwards (Figure <xref ref-type="fig" rid="F10">62</xref>). The area immediately above <italic>b.ng</italic> is flat, smooth, surrounding the entire notogaster (Figure <xref ref-type="fig" rid="F10">62</xref>, trajectory indicated by ⇣); this flat surface, forms a prominent <italic><abbrev xmlns:xlink="http://www.w3.org/1999/xlink" xlink:title="lateral ledge" id="ABBRID0EUJAI" xlink:type="simple">la.le</abbrev></italic>, parallel to <italic>h.ap</italic> (Figure <xref ref-type="fig" rid="F10">62</xref>); <italic><abbrev xmlns:xlink="http://www.w3.org/1999/xlink" xlink:title="lateral ledge" id="ABBRID0E6JAI" xlink:type="simple">la.le</abbrev></italic> anterior zone, ribbon shaped, (Figure <xref ref-type="fig" rid="F9">59</xref>, <xref ref-type="fig" rid="F10">62</xref>, <xref ref-type="fig" rid="F10">63</xref>); <italic>b.ng</italic> slightly convex (Figure <xref ref-type="fig" rid="F10">62</xref>).</p><p><italic>Bo</italic> complex: polyhedral, situated below <italic><abbrev xmlns:xlink="http://www.w3.org/1999/xlink" xlink:title="lateral ledge" id="ABBRID0E6KAI" xlink:type="simple">la.le</abbrev></italic> (Figure <xref ref-type="fig" rid="F10">64</xref>); bothridial opening situated at the bottom of a long U-shaped structure; inferior zone with sulcate microsculpture (Figure <xref ref-type="fig" rid="F10">64</xref>), indicated by ➡); bothridial opening ovoid, surrounded by smooth <italic>bo.ri</italic>; <italic>s.c</italic> clearly visible, originating at level of <italic>la</italic> insertion setal level (Figure <xref ref-type="fig" rid="F10">62</xref> indicated by ●).</p><p><bold><italic>Ventral zone.</italic></bold> Epimeral chaetotaxy 3-1-3-2 (Figures <xref ref-type="fig" rid="F9">61</xref>, <xref ref-type="fig" rid="F11">71</xref>, <xref ref-type="fig" rid="F11">72</xref>); setae <italic>1c</italic>, <italic>3c</italic>, <italic>4b</italic> situated marginally; setal lengths: <italic>1a</italic>: 35 (32–38); <italic>1b</italic>: 35 (30–37); <italic>1c</italic>: 29 (25–31); <italic>2a</italic>: 12 (10–15); <italic>3a</italic>: 22.5 (20–25); <italic>3b</italic>: 38 (35–42); <italic>3c</italic>: 18 (16–19); <italic>4a</italic>: 50 (45–52); <italic>4b</italic>: 38 (41–45); epimeral borders clearly visible; <italic>bo.sj</italic> crossing transverse medial plane (Figure <xref ref-type="fig" rid="F11">72</xref>); <italic>bo.3</italic> small; apodemes <italic>apo.1</italic>, <italic>apo.2</italic>, <italic>apo.dj</italic>, <italic>apo.3</italic> clearly visible (Figure <xref ref-type="fig" rid="F9">61</xref>). <italic>Pd I</italic>, <italic>Pd II</italic> clearly discernible (Figures <xref ref-type="fig" rid="F11">71</xref>, <xref ref-type="fig" rid="F11">72</xref>).</p><fig id="F11" position="float" orientation="portrait"><label>Figures 71–72.</label><caption><p><italic><tp:taxon-name><tp:taxon-name-part taxon-name-part-type="genus" reg="Leobodes">Leobodes</tp:taxon-name-part><tp:taxon-name-part taxon-name-part-type="species" reg="trypasis">trypasis</tp:taxon-name-part></tp:taxon-name></italic> sp. n. Adult female, <abbrev xmlns:xlink="http://www.w3.org/1999/xlink" xlink:title="Scanning Electron Microscopy" id="ABBRID0EOPAI" xlink:type="simple">SEM</abbrev> observations. <bold>71</bold> ventral view <bold>72</bold> posterior anterior view. Scale bars: 450 μm (<bold>71</bold>, <bold>72</bold>).</p></caption><graphic xmlns:xlink="http://www.w3.org/1999/xlink" xlink:href="zookeys-781-109-g011.jpg" position="float" orientation="portrait" xlink:type="simple" id="oo_223332.jpg"/></fig><p>Genital aperture rectangular, anterior margin rounded, four pairs of setae: <italic>g<sub>1</sub></italic>: 71 (68–73); <italic>g<sub>2</sub></italic> : 49 (44–52); <italic>g<sub>3</sub></italic>: 37 (34–43); <italic>g<sub>4</sub></italic>: 35 (31–38); Elevated ridge surrounding genital opening medially and towards posterior zone (Figure <xref ref-type="fig" rid="F11">72</xref>, indicated by ✱), in posterior zone a small vertical column present (Figure <xref ref-type="fig" rid="F11">71</xref>, <xref ref-type="fig" rid="F11">72</xref> indicated by ⇣); setae <italic>ag</italic> distanced from genital opening (Figures <xref ref-type="fig" rid="F11">71</xref>, <xref ref-type="fig" rid="F11">72</xref>); length: 73 (71–83). Posterior limit epimere IV, oblique lineal ridge laterally directed (Figure <xref ref-type="fig" rid="F11">71</xref>, <xref ref-type="fig" rid="F11">72</xref> indicated by ➧); originating in anterior zone of genital plate (Figures <xref ref-type="fig" rid="F11">71</xref>, <xref ref-type="fig" rid="F11">72</xref> indicated by ➧). Complex structure lateral to setae <italic>ag</italic>, with a longitudinal cuticular elevation, parallel furrow and promontories (see leg folding “locking structure”); genital plate smaller than anal plate (Figures <xref ref-type="fig" rid="F11">71</xref>, <xref ref-type="fig" rid="F11">72</xref>).</p><p>Anal aperture more or less rectangular with rounded anterior and posterior zones; two pairs of anal setae (Figures <xref ref-type="fig" rid="F9">61</xref>, <xref ref-type="fig" rid="F11">71</xref>, <xref ref-type="fig" rid="F11">72</xref>), length: 37 (35–39); three pairs of adanal setae: <italic>ad<sub>1</sub></italic>: 73 (71–75); <italic>ad<sub>2</sub></italic>: 75 (73–78); <italic>ad<sub>3</sub></italic>: 80 (77–83). Three pairs of subcapitular setae: <italic>h, m</italic> simple, barbate; <italic>a</italic> simple, smooth: lengths: <italic>a</italic>: 12 (9–15); <italic>m</italic>: 29 (28–33); <italic>h</italic>: 42 (39–45).</p><p><bold><italic>Legs</italic></bold> (Figures <xref ref-type="fig" rid="F12">73–76</xref>, Table <xref ref-type="table" rid="T2">2</xref>). Very small genua and long tibia in all legs. Femur III with <italic>f.g</italic> (Figure <xref ref-type="fig" rid="F12">75</xref>) (see Leg-folding process). Setal formulae: I (1-4-2-4-16-1) (1-2-2); II (1-4-3-2-15-1) (1-1-2); III (2-3-1-2-15-1) (0-1-0); IV (1-2-1-2-14-1) (0-1-0).</p><table-wrap id="T2" position="float" orientation="portrait"><label>Table 2.</label><caption><p><italic><tp:taxon-name><tp:taxon-name-part taxon-name-part-type="genus" reg="Leobodes">Leobodes</tp:taxon-name-part><tp:taxon-name-part taxon-name-part-type="species" reg="trypasis">trypasis</tp:taxon-name-part></tp:taxon-name></italic> sp. n. setae and solenidia.</p></caption><table id="TID0ED1AG" rules="all"><tbody><tr><th rowspan="1" colspan="1"/><th rowspan="1" colspan="1">Femur</th><th rowspan="1" colspan="1">Genu</th><th rowspan="1" colspan="1">Tibia</th><th rowspan="1" colspan="1">Tarsus</th><th rowspan="1" colspan="1">Claw</th></tr><tr><td rowspan="1" colspan="1">
                    <bold>Leg I</bold>
                  </td><td rowspan="1" colspan="1"/><td rowspan="1" colspan="1"/><td rowspan="1" colspan="1"/><td rowspan="1" colspan="1"/><td rowspan="1" colspan="1"/></tr><tr><td rowspan="1" colspan="1">setae</td><td rowspan="1" colspan="1">
                    <italic>da,dp,l”,v</italic>
                  </td><td rowspan="1" colspan="1">
                    <italic>d,v</italic>
                  </td><td rowspan="1" colspan="1">
                    <italic>d,(l),v</italic>
                  </td><td rowspan="1" colspan="1">
                    <italic>(pv),(it),(tc),(ft),e, (p),s,(a) (u)</italic>
                  </td><td rowspan="1" colspan="1">1</td></tr><tr><td rowspan="1" colspan="1">solenidia</td><td rowspan="1" colspan="1"/><td rowspan="1" colspan="1">s</td><td rowspan="1" colspan="1">j<sub>1</sub>, j<sub>2</sub></td><td rowspan="1" colspan="1">w<sub>1</sub>, w<sub>2</sub></td><td rowspan="1" colspan="1"/></tr><tr><td rowspan="1" colspan="1">
                    <bold>Leg II</bold>
                  </td><td rowspan="1" colspan="1"/><td rowspan="1" colspan="1"/><td rowspan="1" colspan="1"/><td rowspan="1" colspan="1"/><td rowspan="1" colspan="1"/></tr><tr><td rowspan="1" colspan="1">setae</td><td rowspan="1" colspan="1"><italic>da,dp,v,l</italic>”</td><td rowspan="1" colspan="1"><italic>d,l</italic>”</td><td rowspan="1" colspan="1">
                    <italic>l’,v</italic>
                  </td><td rowspan="1" colspan="1">
                    <italic>(ft) (tc) (it) (p) (u) (a),s (pv)</italic>
                  </td><td rowspan="1" colspan="1">1</td></tr><tr><td rowspan="1" colspan="1">solenidia</td><td rowspan="1" colspan="1"/><td rowspan="1" colspan="1">s</td><td rowspan="1" colspan="1">j</td><td rowspan="1" colspan="1">w<sub>1</sub> w<sub>2</sub></td><td rowspan="1" colspan="1"/></tr><tr><td rowspan="1" colspan="1">
                    <bold>Leg III</bold>
                  </td><td rowspan="1" colspan="1"/><td rowspan="1" colspan="1"/><td rowspan="1" colspan="1"/><td rowspan="1" colspan="1">)</td><td rowspan="1" colspan="1"/></tr><tr><td rowspan="1" colspan="1">setae</td><td rowspan="1" colspan="1">
                    <italic>l’,v</italic>
                  </td><td rowspan="1" colspan="1">
                    <italic>l’,v,d</italic>
                  </td><td rowspan="1" colspan="1"><italic>d,l</italic>”</td><td rowspan="1" colspan="1">
                    <italic>(ft) (it) (tc)(p) (u) (a),s, (pv)</italic>
                  </td><td rowspan="1" colspan="1">1</td></tr><tr><td rowspan="1" colspan="1">solenidia</td><td rowspan="1" colspan="1"/><td rowspan="1" colspan="1"/><td rowspan="1" colspan="1">j</td><td rowspan="1" colspan="1"/><td rowspan="1" colspan="1"/></tr><tr><td rowspan="1" colspan="1">
                    <bold>Leg IV</bold>
                  </td><td rowspan="1" colspan="1"/><td rowspan="1" colspan="1"/><td rowspan="1" colspan="1"/><td rowspan="1" colspan="1"/><td rowspan="1" colspan="1"/></tr><tr><td rowspan="1" colspan="1">setae</td><td rowspan="1" colspan="1">
                    <italic>da,dp,v</italic>
                  </td><td rowspan="1" colspan="1"><italic>l</italic>’</td><td rowspan="1" colspan="1">
                    <italic>(l),v</italic>
                  </td><td rowspan="1" colspan="1">
                    <italic>(p) (u) (a) s, (pv) ft” (it) (tc)</italic>
                  </td><td rowspan="1" colspan="1">1</td></tr><tr><td rowspan="1" colspan="1">solenidia</td><td rowspan="1" colspan="1"/><td rowspan="1" colspan="1">-</td><td rowspan="1" colspan="1">j</td><td rowspan="1" colspan="1">-</td><td rowspan="1" colspan="1"/></tr></tbody></table></table-wrap><table-wrap id="T3" position="float" orientation="portrait"><label>Table 3.</label><caption><p>Comparison of <italic><tp:taxon-name><tp:taxon-name-part taxon-name-part-type="genus" reg="Nippobodes">N.</tp:taxon-name-part><tp:taxon-name-part taxon-name-part-type="species" reg="panemorfis">panemorfis</tp:taxon-name-part></tp:taxon-name></italic> sp. n. and <italic><tp:taxon-name><tp:taxon-name-part taxon-name-part-type="genus" reg="Nippobodes">N.</tp:taxon-name-part><tp:taxon-name-part taxon-name-part-type="species" reg="flagellifer">flagellifer</tp:taxon-name-part></tp:taxon-name></italic> Chen &amp; Wang, 2007.</p></caption><table id="TID0ECIBG" rules="all"><tbody><tr><th rowspan="1" colspan="1"/><th rowspan="1" colspan="1"><italic><tp:taxon-name><tp:taxon-name-part taxon-name-part-type="genus" reg="Nippobodes">Nippobodes</tp:taxon-name-part><tp:taxon-name-part taxon-name-part-type="species" reg="panemorfis">panemorfis</tp:taxon-name-part></tp:taxon-name></italic> sp. n.</th><th rowspan="1" colspan="1"><italic><tp:taxon-name><tp:taxon-name-part taxon-name-part-type="genus" reg="Nippobodes">Nippobodes</tp:taxon-name-part><tp:taxon-name-part taxon-name-part-type="species" reg="flagellifer">flagellifer</tp:taxon-name-part></tp:taxon-name></italic> Chen &amp; Wang, 2007</th></tr><tr><td rowspan="1" colspan="1">Rostrum</td><td rowspan="1" colspan="1">rounded, conspicuous parallel groove to margin; large hump in front of groove.</td><td rowspan="1" colspan="1">rostrum protruding dorsally</td></tr><tr><td rowspan="1" colspan="1"><italic>p.p.d</italic>.</td><td rowspan="1" colspan="1">deep, rounded-ovoid</td><td rowspan="1" colspan="1">polyhedral</td></tr><tr><td rowspan="1" colspan="1">Interlocking double hook</td><td rowspan="1" colspan="1"><italic>h.ap</italic> situated externally, grips on to <italic><abbrev xmlns:xlink="http://www.w3.org/1999/xlink" xlink:title="posterior prodorsal condyle" id="ABBRID0EYBBI" xlink:type="simple">p.pr.co</abbrev></italic> on the interior</td><td rowspan="1" colspan="1">large rectangular <italic>h.ap</italic> interlocking with posterior part of <italic><abbrev xmlns:xlink="http://www.w3.org/1999/xlink" xlink:title="posterior prodorsal condyle" id="ABBRID0EDCBI" xlink:type="simple">p.pr.co</abbrev></italic>, triangular to polyedral in shape (Fig. 18 <xref ref-type="bibr" rid="B15">Chen and Wang 2007</xref>)</td></tr><tr><td rowspan="1" colspan="1">
                    <italic>Tu</italic>
                  </td><td rowspan="1" colspan="1">strong, large lamina, anterior zone ending in sharp angle, with interior part welded to prodorsal wall</td><td rowspan="1" colspan="1">well developed, large lamina, blunt tip (Fig. 20 <xref ref-type="bibr" rid="B15">Chen and Wang 2007</xref>)</td></tr><tr><td rowspan="1" colspan="1">
                    <italic>n.a.d</italic>
                  </td><td rowspan="1" colspan="1">deep, rounded-ovoid</td><td rowspan="1" colspan="1">polyhedral</td></tr><tr><td rowspan="1" colspan="1"><italic>c</italic> setae</td><td rowspan="1" colspan="1">looped, dentate, sharply tipped</td><td rowspan="1" colspan="1">proximal half directing anteromedially, distal half curving posterolaterally</td></tr><tr><td rowspan="1" colspan="1">
                    <italic>h<sub>3</sub>, p<sub>3</sub></italic>
                  </td><td rowspan="1" colspan="1">inserted on conspicuous promontories; v-shaped incision behind setal insertion</td><td rowspan="1" colspan="1">Neither promontories nor incision observed (<xref ref-type="bibr" rid="B15">Chen and Wang 2007</xref>: Fig. 18)</td></tr><tr><td rowspan="1" colspan="1">
                    <italic>s.c</italic>
                  </td><td rowspan="1" colspan="1">completely surrounding notogaster; originating slightly in front of <italic>la</italic> setae, running between <italic>la, h<sub>1</sub>, h<sub>2</sub></italic> and <italic>h<sub>3</sub>, p<sub>3</sub>, p<sub>2</sub>, p<sub>1</sub></italic></td><td rowspan="1" colspan="1">starts behind <italic>h</italic><sub>3</sub> insertion, running between <italic>h</italic><sub>1</sub>, <italic>h</italic><sub>2</sub> and <italic>p</italic><sub>1</sub>, <italic>p</italic><sub>2</sub>, <italic>p</italic><sub>3</sub> (<xref ref-type="bibr" rid="B15">Chen and Wang 2007</xref>: Fig. 18)</td></tr></tbody></table></table-wrap></tp:treatment-sec><tp:treatment-sec><!--Section generated to contain objects referenced in tp:taxon-treatment.--><fig id="F12" position="float" orientation="portrait"><label>Figures 73–76.</label><caption><p><italic><tp:taxon-name><tp:taxon-name-part taxon-name-part-type="genus" reg="Leobodes">Leobodes</tp:taxon-name-part><tp:taxon-name-part taxon-name-part-type="species" reg="trypasis">trypasis</tp:taxon-name-part></tp:taxon-name></italic> sp. n. Adult female, <abbrev xmlns:xlink="http://www.w3.org/1999/xlink" xlink:title="Scanning Electron Microscopy" id="ABBRID0E2MBI" xlink:type="simple">SEM</abbrev> observations.<bold>73</bold>. leg II, antiaxial <bold>74</bold> leg I, antiaxial <bold>75</bold> leg III, antiaxial <bold>76</bold> leg IV, antiaxial. Scale bar: 130 μm (<bold>73</bold>–<bold>76</bold>).</p></caption><graphic xmlns:xlink="http://www.w3.org/1999/xlink" xlink:href="zookeys-781-109-g012.jpg" position="float" orientation="portrait" xlink:type="simple" id="oo_223333.jpg"/></fig></tp:treatment-sec><ref-list><ref id="B15"><mixed-citation xmlns:xlink="http://www.w3.org/1999/xlink" xlink:type="simple"><person-group><name name-style="western"><surname>Chen</surname><given-names>J</given-names></name><name name-style="western"><surname>Wang</surname><given-names>H</given-names></name></person-group> (<year>2007</year>) <article-title>Taxonomic study on the family <tp:taxon-name><tp:taxon-name-part taxon-name-part-type="family">Nippobodidae</tp:taxon-name-part></tp:taxon-name> (<tp:taxon-name><tp:taxon-name-part taxon-name-part-type="subclass">Acari</tp:taxon-name-part></tp:taxon-name>: <tp:taxon-name><tp:taxon-name-part taxon-name-part-type="order">Oribatida</tp:taxon-name-part></tp:taxon-name>) from China.</article-title><source>Zootaxa</source><volume>1464</volume>: <fpage>45</fpage>–<lpage>63</lpage>.</mixed-citation></ref></ref-list></tp:taxon-treatment>
